# Supplementary material for: Assessing needs-based supply of physicians: a criteria-led methodological review of international studies in high-resource settings
Source: BMC Health Serv Res. 2023 May 31;23:564. doi: 10.1186/s12913-023-09461-0 (PMC10231959; doi:10.1186/s12913-023-09461-0)
Supplement: Supplementary file 2 — Additional file 2: Overview of the criteria for operationalizing population need for healthcare for physician planning [file 12913_2023_9461_MOESM2_ESM.xlsx]

## Sheet: Overview
Additional file 2: Overview of the criteria for operationalizing population need for healthcare for physician planning						Conceptional framework										Validity of data basis						Modeling							Integration of future trends and developments
						1.1.1 Eligibility and rationale of indicators of need	Description	1.1.2 Empirical justification of indicator	Description	1.2 Influence of supply on need	Description	1.2.1 Accounting for potential unmet need or lack of physicians	Description	1.2.2 Accounting for potential overuse or over-supply	Description	2.1 External validity	Description	2.2 Internal validity	Description	2.3 Timeliness and availability	Description	3.1 Transformation into FTE	Description	3.2 Model (description)	Validation	Description	3.3 Level of analysis	Description	4.1 Projection variable	Description	4.2 Planning horizon
Number	First author	Year	Country	Health system	Unit of planning	0/ 1		0/1		0/ 1		0/1		0/1		0/ 1		0/ 1		0/ 1		0/ 1			0/ 1		0/ 1		0/ 1
1	Albrecht, Martin	2012	Germany	Bismarck Model	outpatient care physicians	1	individual framework	1	factor analysis	1	target variables that are statistically independent from supply	0		0		1	population data	1	discuss potential limitations	1	2007/8, latest data available	0	(adaptation/adjustment of) physician-population ratio	regression analysis and adjustments	1	used R²	0	aggregated	1	population projection (change size and age)	2010-2025 (15a)
2	Ansah , John	2017	Singapore	Hybrid Model	eyecare workforce	0	prior research	0		0	supply based model, unequal distribution of healthcare workforce	0		0		0	mixed data (population data - statistics, data from medical council, limitations not discussed)	0	unclear	1	2012, further years not mentioned just referenced, assumed numbers to remain constant, not further disclosed	0	physician-population ratio	System Dynamics	1	compare results with historical data, stakeholder validation, sensitivity analysis of outcome parameter (sensitivity bounds)	0	aggregated	1	population projection (change size and age)	2010-2040 (30a)
						0	prior research	0		0		0		0		0	mixed data (population data - statistics, SEED study limitations not discussed, ministry of health)	0	unclear	1	2012, further years not mentioned just referenced, assumed numbers to remain constant to remain constant, not further disclosed	1	FTE - average demand for eye service divided per average patient visit per ophthalmologist	System Dynamics	1	compare results with historical data, stakeholder validation, sensitivity analysis of outcome parameter (sensitivity bounds)	0	aggregated	1	population projection (change size and age)	2010-2040 (30a)
						0	prior research	0		0		0		0		0	mixed data (population data - statistics, SEED study limitations not discussed, ministry of health)	0	unclear	1	2012, further years not mentioned just referenced, assumed numbers to remain constant to remain constant, not further disclosed	1	FTE - expected patient visits divided by average patient visit per ophthalmologist (including uptake rate)	System Dynamics	1	compare results with historical data, stakeholder validation, sensitivity analysis of outcome parameter (sensitivity bounds)	0	aggregated (partially)	1	population projection (change size and age)	2010-2040 (30a)
						1	individual framework	0		1		1	unmet care needs (waitlists)	0		0	mixed data (population data - statistics, SEED study limitations not discussed, literature, expert opinions)	0	unclear	1	2012, further years not mentioned just referenced, assumed numbers to remain constant to remain constant, not further disclosed	1	FTE - expected patient visits divided by average patient visit per ophthalmologist (changes in uptake rates among different populations included)	System Dynamics	1	compare results with historical data, stakeholder validation, sensitivity analysis of outcome parameter (sensitivity bounds)	0	aggregated (partially)	1	population projection (change size and aging, use of service), differences in disease treatment duration	2010-2040 (30a)
3	Anderson, Gerard	1997	USA	Hybrid Model	otolaryngologist	0	prior research	0		1		1	adjusted for uninsured	0		0	mixed data (three largest HMOs (to approximate demographics of US pop)) use adjustments to make extrapolations possible	1	try to enhance (based on limitations adjustments were applied; sensitivity analysis of adjustments)	1	1992-4, not further disclosed	0	(adaptation/adjustment of) physician-population ratio	descriptive analyses and extrapolations	1	sensitivity analyses	0	aggregated	1	population projection	1994-2010 (16a)
						0	prior research	0		0		0		0		0	mixed data (numbers from Bureau of Health Professionals)	0	unclear (final estimations given from external source (not further discussed))	1	1993, not further disclosed	1	FTE - physician productivity over minutes required for service, then dividing required total patient-care minutes by average number of minutes worked per physician	Delphi survey, descriptive analyses and extrapolations	0		0	aggregated	1	population projection, based on demographics, insurance coverage projections	1994-2010 (16a)
						0	prior research	0		0		0		0		0	mixed data (estimates of Delphi panel, utilization data)	1	discuss potential limitations (acknowledge that only limited to people that have access to care and office based care, subject to bias)	1	1992, 1994, not further disclosed	0	visits per population (translation not explained)	descriptive analyses and extrapolations	1	suggest that other method (Delphi panel) not suitable	0	aggregated		new estimations of physician Delphi panel	1994-2010 (16a)
4	Barber, Patricia	2010	Spain	Beveridge Model	medical specialists	0	prior research	0		1	supply based model	1	positions unfilled	0		0	mixed data (population data, data of Health Ministry on physicians, estimation of private doctors, data from autonomous community health service and internet searches)	0	unclear, no discussion	1	1990-2008, not further disclosed	0	adjusted ratios to FTE	simulation model (System Dynamics), Delphi survey	1	argue method is frequently used in HR	0	aggregated	1	population growth, four potential variations in demand - demographics and Delphi panel (growth-rate of demand)	2008-2025 (17a)
5	Greenberg, Leonard	1997	USA	Hybrid Model	primary care physicians	0	prior research	0		0	highlight the effects of under- and oversupply in introduction (lacking access to services and supply induced demand)	0		0		0	mixed data (population and survey data (representativeness not discussed))	1	try to enhance (use additional dataset to adjust unsystematically reported data)	1	1980, 1985, 1989, not further disclosed	1	FTE - through translation of minutes (total number of minutes devoted by physicians divided by total number of physicians)	extrapolations	1	highlight differences to simpler approaches	0	aggregated	1	six different scenarios, change in demographics, insurance status, utilization pattern	1989-2020 (31a)
6	Jäger, R.	2016	Germany	Bismarck Model	dentists	0	prior research	0		0	try to establish association between need/demand and access using the Gini coefficient and regression models	0		0		0	mixed data (population data, insurance claims data, cross-sectional data)	0	used repeated cross-sectional data (not discussed further)	1	2011, 2014, year of cross-sectional study not mentioned just referenced, not further disclosed	0	no direct translation: comparison of relative regional need (in terms of morbidity estimated in demand-time) and relative physician supply	extrapolations	1	mention in discussion: established model (model fit estimate using R2)	0	aggregated	1	population growth scenarios, morbidity based on age, changing pattern per scenario	2011-2030 (19a)
7	Konrad, Thomas	2009	USA	Hybrid Model	mental health professionals	1	individual framework	1	regression model (logit) to estimate prevalence	0		0		0		0	mixed data (population data, survey (nationally representative), survey data adjusted for utilization estimates)	1	discuss potential limitation and try to enhance (sampling error, repeated replications utilization based on self-reported data)	1	2001, 1990, 2003, 1993, 2006, not further disclosed	1	FTE - conversion of minutes of services needed, yearly hours of direct patient contact	adjusted extrapolation model	1	replications + CI for prevalence, acceptable fit, might be subject to prediction error and sampling error	0	aggregated	0
8	Lee, Paul	1995	USA	Hybrid Model	eyecare workforce	1	individual framework	0				0		0		0	mixed data (epidemiological data, smaller studies, population data, current utilization rescaled), state non representative sample	1	try to enhance indicator validity (validate with utilization numbers, advisory panel, adjust incidents rates downward based on experts/lit., check for response bias)	1	1989-1991, 1993, state survey is periodically conducted	1	FTE - based on work time (minutes) associated with disease divided by patient care minutes available per FTE, conversion factor	adjusted extrapolation model	1	sensitivity analysis	0	aggregated	1	population projections (demographic changes)	1994-2010 (16a)
						1	individual framework	0				0		0		0	mixed data (epidemiological data, smaller studies (scientific literature), population data (census), current utilization rescaled), state non representative sample	1	try to enhance indicator validity (validate with utilization numbers, advisory panel, adjust incidents rates downward based on experts/literature and check for response bias)	1	1989-1991, 1993, state survey is periodically conducted	1	FTE - based on work time (minutes) associated with disease divided by patient care minutes available per FTE, conversion factor	adjusted extrapolation models, bootstrapped data	1	sensitivity analysis	0	aggregated		population projections (demographic changes)	1994-2010 (16a)
9	Stillfried, Dominik	2011	Germany	Bismarck Model	outpatient care physicians	1	individual framework	0		0		0		0		1	population data (all publicly ensured patients)	1	discuss (potential limitation if patients change insurance)	1	2008, routinely collected data	1	FTE - averaged need (in points) of a region divided by average number of points a physician group performs	linear regression analysis, descriptive analyses	1	more variation explained after adding morbidity	1	individual	0	projection (in 5a intervals) mentioned in discussion
10	CfWI	2014	UK	Beveridge Model	general practitioner	0	prior research	0		1	qualitative discussion of unmet need	1	panel estimates unmet	0		0	mixed data (national statistics, literature, NHS data)	1	try to enhance (used Delphi panel exercise to estimate uncertain/poor quality data and state limitations of approach, data confidence rating, validation approaches, state assumptions)	1	2012, 2011, 2010, updated in march 2013, not further disclosed	1	FTE - staffing patterns are used to convert to FTE: national volume of services divided by number of physicians	System Dynamics	1	sensitivity analyses	0	aggregated	1	population growth and changing composition, increased morbidity, increased workload, increased consultations per age and gender	2013-2030 (17a)
11	Stuckless, Teri	2012	Canada	National Health Insurance Model	oncologists	0	prior research	0		0		0	no	0		0	mixed data (various datasets, e.g. cancer registries and survey (complete response rates), validity of data checked when possible, claim robust data-set)	0	unclear, no discussion	1	1989–2009, state possibility to recalculate annually (collected annually)	1	FTE - staffing patterns are used to convert to FTE: national volume of services divided by number of physicians	forward calculation (prediction) model	1	expert panel and literature review, predictive validation, sensitivity analysis	0	aggregated	1	incident growth annually recalculated, ratio of new cases per FTE, 5a baseline data	2010-2020 (10a)
12	Singh, Dan	2010	Canada	National Health Insurance Model	primary care physicians	1	individual framework	0		1	acknowledge importance of needs-based models instead of utilization/pop-physician-ratio	1	limited access, different estimates on physician shortages (people unattached to GP)	0		0	mixed data (literature reviews, statistic bureau, survey - low response rate)	1	try to enhance (weighted variables based on expert opinion, complementary literature)	1	2001-2005, 2008, not further disclosed	1	FTE - based on work time associated with disease (survey data), variance is converted by average number of hours work per year per speciality	simulation model (state transition cohort model, different base cases)	0		0	aggregated	1	change in demographics, increase in disease prevalence, health risk factors based on gender	2008-2030 (22a)
13	Laurence, Caroline	2016	Australia	Beveridge Model	general practitioner	0	prior research	0		0		0		0		0	mixed data (bureau of statistics, claims data, acknowledge limitation based on sample size and selection bias)	1	discuss (unrepeated cross-sectional data, use reference group of experts for additional info on trends)	1	2003, 2004, 2007, detailed description and scope of dataset, latest data available	1	FTE - Estimated number of consultation per year (+ average length by gender/age) were translated into FTE with 40 hour working week and 44-week working year (allow for CME, holiday etc)	simulation model (two sub-modules)	1	sensitivity analyses, predictive validity	0	aggregated	1	three scenarios change in demographics and different utilization rates or increasing prevalence	2003-2013 to compare with real numbers (10a)
14	Albrecht, Martin	2016	Germany	Bismarck Model	psychotherapists	0	(update of) prior research	1	12m prevalence based on individual data analysis	1	measure morbidity via epidemiological study to get data independent of supply (find more need for older people than utilization data suggested)	0		0		1	representative sample (survey data (country-wide, stratified, representative sample), but limitations)	1	discuss (using prevalence data from surveys is more precise than claims data)	1	2004, 2014, latest data available	0	(adaptation/adjustment of) physician-population ratio	regression analysis for prevalence predictions, small area estimations	1	sensitivity analyses, variation coefficient, area under the curve	1	individual	0	mentioned possibility in discussion
15	Ozegowski, Susanne	2012	Germany	Bismarck Model	outpatient care physicians	1	individual framework	0		1	Utilization is influenced by e.g. supply-induced demand; however assumption that over and under supply cancel each other out throughout Germany, additionally argue only publicly funded utilization for less influence	0		0		0	convenience sample (claims data from one sickness fund, not validated if representative)	1	discuss and try to enhance (excluded utilization data outside home area, discuss accurracy of claims data)	1	2007, 2008, discuss transferability	0	no direct translation: comparison of relative regional need (in terms of expected physician contacts) and relative physician supply	extrapolations model	1	rationalize usage of concentration index in context, sensitivity analyses	0	aggregated	0
16	Kopetsch, Thomas	2016	Germany	Bismarck Model	outpatient care physicians	0	prior research	1	GIMD regression analysis (GIMD ~ morbidity, utilization, mortality)	0		0		0		0	mixed data (public health insurance claims, national statistics, GIMD)	0	unclear, no discussion	1	2006, 2008, 2010, mention potential to update, discuss transferability	0	(adaptation/adjustment of) physician-population ratio	regression based linear additive model	0		0	aggregated	0
17	Czaja, Mario	2012	Germany	Bismarck Model	psychotherapists and GPs	1	individual framework	1	factor analysis (used index on basis of R2)	0	mention that demand might be supply-driven, neglect potential over- or undersupply	0		0		0	mixed data (insurance clams data (KV Berlin), indices, national statistics)	1	discuss potential limitations (morbidity index with diseases corresponding to physicians)	1	2007, 2007, 2010, not further disclosed	0	(adaptation/adjustment of) physician-population ratio	linear additive model using weighting	1	weight both indices equally	0	aggregated	0
18	Dall, Tim	2015	USA	Hybrid Model	physician workforce (primary care, medical specialties, surgical specialties and "other" specialties)	0	(update of) prior research	0		1	assumption supply and demand roughly in equilibrium (conservative), however no systematic study to quantify current shortfalls/excess of supply, thus demand projections are extrapolated from 2014 -> take imbalance (shortfalls or excess) into the future	1	account for shortages in GPs and psychiatrists; include utilization equity scenario to account for underutilization (inadequate access)	0		1	representative sample (i.e. derived through matching and re-sampling)	0	unclear, state that some data based on telephone interviews	1	2004, 2008-2013; numbers assumed to remain constant, latest data available	1	FTE - demand for physicians is linked to demand for healthcare services, accounting for portion of time that physicians spend providing care in different delivery settings. FTE is the average weekly patient care hours (per specialty) 35.3 hours up to 54.3 hours	microsimulation of individual utilisation and regression models, model calibration	1	full validation based on ISPOR guidelines	1	individual	1	demographics (age, gender, race/ethnicity), utilization pattern - extrapolated, staffing	2014-2025 (11a)
